# Supplementary material for: Effects of RNA Binding Proteins on the Prognosis and Malignant Progression in Prostate Cancer
Source: Front Genet. 2020 Oct 20;11:591667. doi: 10.3389/fgene.2020.591667 (PMC7606971; doi:10.3389/fgene.2020.591667)
Supplement: Supplementary Table 1 — The sheet of differentially expressed RNA binding proteins for prostate cancer in TCGA dataset. [file Table_1.XLSX]

## Sheet: Sheet1
Gene Symbol	logFC	FDR
TDRD1	3.85103	7.28062e-17
MOV10L1	2.07061	4.60689e-15
ELAVL2	2.06537	6.39538e-13
EZH2	1.70521	2.53594e-36
DAZ1	1.68335	7.9312e-08
MEX3A	1.61045	1.48134e-12
RPL36A	1.35782	6.53957e-13
TERT	1.33458	2.2852e-14
PABPC1L2B	1.3268	4.95844e-05
RPL22L1	1.31657	3.01917e-18
MSI1	1.25217	5.83593e-24
EXO1	1.24168	8.49861e-10
PABPC1L	1.23286	4.44566e-09
LENG9	1.22933	2.70327e-18
CELF5	1.16849	6.8656e-07
ESRP2	1.15278	2.78717e-29
DUS1L	1.13769	3.98708e-21
CTU1	1.12611	5.46162e-21
RPS2	1.09181	1.69464e-18
C2orf79	1.09001	1.9543e-20
MRPL41	1.084	1.07215e-13
BOP1	1.07884	9.90905e-13
PABPC1L2A	1.07748	0.000159976
MAZ	1.06012	9.92249e-23
RPL39	1.0564	1.11169e-09
REXO2	1.04416	2.54271e-15
TDRD6	1.03903	1.40851e-09
RPL36	1.03194	4.3362e-15
PTRF	-1.03002	6.0557e-15
RBPMS2	-1.04108	2.562e-12
CELF2	-1.05206	1.70937e-12
PABPC4L	-1.06356	1.49061e-12
RBPMS	-1.09372	1.46492e-14
MBNL2	-1.09412	1.39134e-19
MAEL	-1.09859	8.69614e-08
APOBEC3F	-1.10076	6.58964e-11
DBC1	-1.10276	1.24112e-05
DZIP1	-1.12461	3.1323e-15
IGF2BP2	-1.17807	6.00959e-10
SRRM4	-1.19079	2.83888e-10
YBX2	-1.23077	5.91132e-09
RGNEF	-1.33742	2.61014e-14
RNASE7	-1.36119	1.08428e-12
TLR3	-1.43511	4.29249e-14
MBNL3	-1.4551	3.55991e-11
PPARGC1B	-1.46453	5.38666e-18
FBXO17	-1.56963	3.96503e-18
ELAVL3	-1.57798	7.08366e-13
APOBEC2	-1.62272	6.44898e-09
APOBEC3G	-1.72073	4.98454e-23
PEG10	-1.76447	7.26857e-13
RBMS3	-1.79393	1.98945e-21
AFF2	-1.79501	4.90746e-19
CPEB1	-1.84304	2.16834e-19
A2BP1	-1.98091	3.40059e-16
NYNRIN	-1.98394	7.36695e-29
ERN2	-2.05124	1.97476e-08
PPARGC1A	-2.20664	2.79886e-25
HRNBP3	-2.2727	8.21978e-14
