# Supplementary material for: Effects of RNA Binding Proteins on the Prognosis and Malignant Progression in Prostate Cancer
Source: Front Genet. 2020 Oct 20;11:591667. doi: 10.3389/fgene.2020.591667 (PMC7606971; doi:10.3389/fgene.2020.591667)
Supplement: Supplementary Table 2 — The results of functional enrichment analysis for upregulated differentially expressed RNA binding proteins. [file Table_2.XLSX]

## Sheet: Sheet1
Category	Term	Count	Percent	PValue	Genes
GOTERM_MF_DIRECT	GO:0003723~RNA binding	10	37.037	4.74037e-08	CELF5, MSI1, ELAVL2, MOV10L1, PABPC1L2B, PABPC1L2A, PABPC1L, RPL39, RPS2, TERT
GOTERM_MF_DIRECT	GO:0000166~nucleotide binding	8	29.6296	5.2015e-07	DAZ1, CELF5, MSI1, ELAVL2, PABPC1L2B, ESRP2, PABPC1L2A, PABPC1L
GOTERM_BP_DIRECT	GO:0006412~translation	6	22.2222	1.59356e-05	RPL36A, MRPL41, RPL36, RPL22L1, RPL39, RPS2
GOTERM_MF_DIRECT	GO:0003735~structural constituent of ribosome	6	22.2222	1.61189e-05	RPL36A, MRPL41, RPL36, RPL22L1, RPL39, RPS2
GOTERM_MF_DIRECT	GO:0044822~poly(A) RNA binding	10	37.037	1.99046e-05	RPL36A, MRPL41, MAZ, MEX3A, MSI1, RPL36, ELAVL2, ESRP2, BOP1, RPS2
GOTERM_CC_DIRECT	GO:0022625~cytosolic large ribosomal subunit	4	14.8148	0.000107754	RPL36A, RPL36, RPL22L1, RPL39
GOTERM_BP_DIRECT	GO:0006364~rRNA processing	5	18.5185	0.000156676	RPL36A, RPL36, BOP1, RPL39, RPS2
GOTERM_BP_DIRECT	GO:0006614~SRP-dependent cotranslational protein targeting to membrane	4	14.8148	0.000242184	RPL36A, RPL36, RPL39, RPS2
GOTERM_BP_DIRECT	GO:0019083~viral transcription	4	14.8148	0.000405555	RPL36A, RPL36, RPL39, RPS2
GOTERM_BP_DIRECT	GO:0002181~cytoplasmic translation	3	11.1111	0.000482674	RPL36A, RPL36, RPL22L1
GOTERM_BP_DIRECT	GO:0000184~nuclear-transcribed mRNA catabolic process, nonsense-mediated decay	4	14.8148	0.000484342	RPL36A, RPL36, RPL39, RPS2
GOTERM_BP_DIRECT	GO:0006413~translational initiation	4	14.8148	0.0007303	RPL36A, RPL36, RPL39, RPS2
GOTERM_CC_DIRECT	GO:0005840~ribosome	4	14.8148	0.00147321	RPL36A, RPL36, RPL22L1, RPS2
GOTERM_CC_DIRECT	GO:0071546~pi-body	2	7.40741	0.00956486	MOV10L1, TDRD1
GOTERM_BP_DIRECT	GO:0007283~spermatogenesis	4	14.8148	0.0133266	DAZ1, TDRD6, MOV10L1, TDRD1
GOTERM_MF_DIRECT	GO:0003676~nucleic acid binding	6	22.2222	0.0133907	DAZ1, MAZ, CELF5, REXO2, MSI1, ESRP2
GOTERM_CC_DIRECT	GO:0033391~chromatoid body	2	7.40741	0.0163431	TDRD6, TDRD1
GOTERM_CC_DIRECT	GO:0043186~P granule	2	7.40741	0.0176934	MOV10L1, TDRD1
GOTERM_BP_DIRECT	GO:0034587~piRNA metabolic process	2	7.40741	0.0194811	MOV10L1, TDRD1
GOTERM_BP_DIRECT	GO:0043046~DNA methylation involved in gamete generation	2	7.40741	0.0233335	MOV10L1, TDRD1
GOTERM_CC_DIRECT	GO:0005730~nucleolus	5	18.5185	0.0279447	REXO2, RPL36, BOP1, RPS2, TERT
GOTERM_BP_DIRECT	GO:0007275~multicellular organism development	4	14.8148	0.0295048	DAZ1, TDRD6, MOV10L1, TDRD1
GOTERM_BP_DIRECT	GO:0007281~germ cell development	2	7.40741	0.0385995	MOV10L1, TDRD1
GOTERM_MF_DIRECT	GO:0016779~nucleotidyltransferase activity	2	7.40741	0.039255	CTU1, TERT
GOTERM_MF_DIRECT	GO:0043021~ribonucleoprotein complex binding	2	7.40741	0.0435242	EZH2, BOP1
GOTERM_BP_DIRECT	GO:0051321~meiotic cell cycle	2	7.40741	0.0436374	EXO1, TDRD1
KEGG_PATHWAY	hsa03010:Ribosome	5	18.5185	9.09998e-05	RPL36A, RPL36, RPL22L1, RPL39, RPS2
KEGG_PATHWAY	hsa03015:mRNA surveillance pathway	4	14.8148	0.000581925	MSI1, PABPC1L2B, PABPC1L2A, PABPC1L
KEGG_PATHWAY	hsa03018:RNA degradation	3	11.1111	0.00890622	PABPC1L2B, PABPC1L2A, PABPC1L
KEGG_PATHWAY	hsa03013:RNA transport	3	11.1111	0.0404623	PABPC1L2B, PABPC1L2A, PABPC1L
