# Supplementary material for: Effects of RNA Binding Proteins on the Prognosis and Malignant Progression in Prostate Cancer
Source: Front Genet. 2020 Oct 20;11:591667. doi: 10.3389/fgene.2020.591667 (PMC7606971; doi:10.3389/fgene.2020.591667)
Supplement: Supplementary Table 3 — The results of functional enrichment analysis for downregulated differentially expressed RNA binding proteins. [file Table_3.XLSX]

## Sheet: Sheet1
Category	Term	Count	Percent	PValue	Genes
GOTERM_BP_DIRECT	GO:0006397~mRNA processing	9	33.3333	9.06159e-11	APOBEC2, SRRM4, CELF2, ERN2, AFF2, MBNL2, CPEB1, MBNL3, PPARGC1A
GOTERM_MF_DIRECT	GO:0000166~nucleotide binding	10	37.037	1.39143e-09	RBPMS2, PABPC4L, RBPMS, RBMS3, CELF2, IGF2BP2, CPEB1, ELAVL3, PPARGC1A, PPARGC1B
GOTERM_MF_DIRECT	GO:0003723~RNA binding	11	40.7407	3.91402e-09	APOBEC2, PABPC4L, RBPMS, RBMS3, CELF2, APOBEC3G, ELAVL3, PPARGC1A, APOBEC3F, PPARGC1B, YBX2
GOTERM_BP_DIRECT	GO:0043484~regulation of RNA splicing	4	14.8148	9.14755e-06	SRRM4, AFF2, MBNL2, MBNL3
GOTERM_MF_DIRECT	GO:0003676~nucleic acid binding	10	37.037	9.57405e-06	PEG10, RBPMS, DZIP1, RNASE7, MAEL, CELF2, CPEB1, ELAVL3, PPARGC1B, NYNRIN
GOTERM_BP_DIRECT	GO:0009972~cytidine deamination	3	11.1111	7.00497e-05	APOBEC2, APOBEC3G, APOBEC3F
GOTERM_MF_DIRECT	GO:0004126~cytidine deaminase activity	3	11.1111	8.15761e-05	APOBEC2, APOBEC3G, APOBEC3F
GOTERM_BP_DIRECT	GO:0008380~RNA splicing	5	18.5185	8.38695e-05	SRRM4, AFF2, MBNL2, MBNL3, PPARGC1A
GOTERM_CC_DIRECT	GO:0000932~cytoplasmic mRNA processing body	4	14.8148	0.000125587	RBPMS, APOBEC3G, CPEB1, APOBEC3F
GOTERM_CC_DIRECT	GO:0005737~cytoplasm	16	59.2593	0.000291399	RBPMS2, DZIP1, MAEL, TLR3, IGF2BP2, APOBEC3G, MBNL2, CPEB1, APOBEC3F, YBX2, PEG10, RBPMS, PTRF, RBMS3, CELF2, MBNL3
GOTERM_MF_DIRECT	GO:0044822~poly(A) RNA binding	8	29.6296	0.0012518	PEG10, RBPMS, PTRF, CELF2, IGF2BP2, MBNL2, MBNL3, APOBEC3F
GOTERM_MF_DIRECT	GO:0003730~mRNA 3'-UTR binding	3	11.1111	0.00256582	RBMS3, IGF2BP2, CPEB1
GOTERM_CC_DIRECT	GO:0030895~apolipoprotein B mRNA editing enzyme complex	2	7.40741	0.00378165	APOBEC3G, APOBEC3F
GOTERM_BP_DIRECT	GO:0016553~base conversion or substitution editing	2	7.40741	0.00570527	APOBEC3G, APOBEC3F
GOTERM_BP_DIRECT	GO:0048525~negative regulation of viral process	2	7.40741	0.0085462	APOBEC3G, APOBEC3F
GOTERM_BP_DIRECT	GO:0070383~DNA cytosine deamination	2	7.40741	0.00996374	APOBEC3G, APOBEC3F
GOTERM_BP_DIRECT	GO:0045869~negative regulation of single stranded viral RNA replication via double stranded DNA intermediate	2	7.40741	0.00996374	APOBEC3G, APOBEC3F
GOTERM_BP_DIRECT	GO:0010529~negative regulation of transposition	2	7.40741	0.0113793	APOBEC3G, APOBEC3F
GOTERM_BP_DIRECT	GO:0090501~RNA phosphodiester bond hydrolysis	2	7.40741	0.0142047	RNASE7, ERN2
GOTERM_MF_DIRECT	GO:0003729~mRNA binding	3	11.1111	0.0157405	RBPMS2, SRRM4, IGF2BP2
GOTERM_MF_DIRECT	GO:0016814~hydrolase activity, acting on carbon-nitrogen (but not peptide) bonds, in cyclic amidines	2	7.40741	0.0168172	APOBEC3G, APOBEC3F
GOTERM_CC_DIRECT	GO:0005634~nucleus	13	48.1481	0.0198028	PEG10, PTRF, SRRM4, DZIP1, MAEL, CELF2, IGF2BP2, MBNL2, CPEB1, MBNL3, PPARGC1A, PPARGC1B, YBX2
GOTERM_BP_DIRECT	GO:0080111~DNA demethylation	2	7.40741	0.0226345	APOBEC2, APOBEC3F
GOTERM_BP_DIRECT	GO:0045087~innate immune response	4	14.8148	0.0226455	RNASE7, TLR3, APOBEC3G, APOBEC3F
GOTERM_BP_DIRECT	GO:0051607~defense response to virus	3	11.1111	0.0229894	TLR3, APOBEC3G, APOBEC3F
GOTERM_BP_DIRECT	GO:0030154~cell differentiation	4	14.8148	0.0272765	PEG10, SRRM4, MAEL, ELAVL3
GOTERM_BP_DIRECT	GO:0002230~positive regulation of defense response to virus by host	2	7.40741	0.0309952	APOBEC3G, APOBEC3F
GOTERM_MF_DIRECT	GO:0004540~ribonuclease activity	2	7.40741	0.034853	RNASE7, ERN2
