# Supplementary material for: Effects of RNA Binding Proteins on the Prognosis and Malignant Progression in Prostate Cancer
Source: Front Genet. 2020 Oct 20;11:591667. doi: 10.3389/fgene.2020.591667 (PMC7606971; doi:10.3389/fgene.2020.591667)
Supplement: Supplementary Table 4 — The results of univariate Cox regression analysis to select survival-related RNA binding proteins. [file Table_4.XLSX]

## Sheet: Sheet1
Gene symbol	HR	HR.95L	HR.95H	P value
EXO1	1.53676	1.30962	1.80329	1.4e-07
EZH2	1.89412	1.46099	2.45566	1.42e-06
PABPC1L	1.44038	1.22688	1.69105	8.28e-06
HRNBP3	0.824933	0.753754	0.902833	2.91e-05
PPARGC1A	0.760107	0.661052	0.874006	0.000117972
REXO2	1.64048	1.26218	2.13216	0.00021494
MBNL2	0.676747	0.544539	0.841052	0.000430138
RPL36A	1.34413	1.12465	1.60645	0.00114853
A2BP1	0.814017	0.709436	0.934013	0.0033575
MSI1	1.56742	1.15245	2.13181	0.00418026
CTU1	1.46459	1.12149	1.91267	0.00508103
RBMS3	0.810116	0.694502	0.944977	0.00735507
CELF2	0.79874	0.670673	0.951262	0.0117235
MAEL	0.809243	0.681506	0.960923	0.0157468
YBX2	0.830182	0.712548	0.967237	0.0169747
FBXO17	0.830663	0.705897	0.977482	0.0254672
DBC1	0.871845	0.771657	0.98504	0.0276668
ESRP2	0.653844	0.443276	0.964437	0.0321483
PABPC1L2B	0.920361	0.844043	1.00358	0.0602403
MEX3A	1.14492	0.993756	1.31908	0.0610308
TDRD1	0.936823	0.874795	1.00325	0.061883
AFF2	0.862455	0.738136	1.00771	0.0624323
PABPC1L2A	0.903666	0.811692	1.00606	0.0643714
CPEB1	0.868793	0.742941	1.01596	0.0781374
PABPC4L	0.848349	0.699857	1.02835	0.093888
TLR3	0.883583	0.76395	1.02195	0.095423
LENG9	0.811329	0.633034	1.03984	0.0986576
RBPMS	0.840335	0.683421	1.03327	0.0990319
MBNL3	0.896519	0.784671	1.02431	0.108125
PTRF	0.836268	0.670752	1.04263	0.112058
APOBEC2	0.907491	0.797986	1.03202	0.138998
DUS1L	0.799366	0.581207	1.09941	0.168471
NYNRIN	0.884216	0.740383	1.05599	0.1743
ERN2	0.945232	0.866884	1.03066	0.201999
TERT	1.11716	0.941321	1.32584	0.204831
MRPL41	1.14406	0.913748	1.43243	0.240599
RGNEF	0.907461	0.770317	1.06902	0.245409
RPL36	1.16573	0.895785	1.51702	0.25385
SRRM4	0.902636	0.756161	1.07748	0.256844
RBPMS2	0.879021	0.703312	1.09863	0.257094
CELF5	1.07786	0.943271	1.23165	0.270561
MAZ	1.19376	0.83636	1.70387	0.329264
PEG10	1.06608	0.93187	1.21961	0.351295
DZIP1	0.908311	0.741342	1.11289	0.353443
RPL22L1	0.904541	0.715091	1.14418	0.402766
RPS2	1.11603	0.823934	1.51167	0.478291
C2orf79	0.896796	0.64436	1.24813	0.518392
BOP1	1.0697	0.856926	1.33531	0.551532
RNASE7	0.954316	0.806854	1.12873	0.585058
ELAVL3	1.02719	0.890814	1.18444	0.712039
PPARGC1B	0.966287	0.790241	1.18155	0.738225
IGF2BP2	0.97907	0.825253	1.16156	0.808341
MOV10L1	0.986039	0.875972	1.10994	0.815912
ELAVL2	1.00355	0.899192	1.12001	0.949601
TDRD6	0.994247	0.828449	1.19323	0.950571
APOBEC3F	1.00355	0.83043	1.21277	0.970706
APOBEC3G	1.00092	0.829989	1.20704	0.992348
RPL39	0.999375	0.824523	1.21131	0.994916
